# Supplementary material for: First Generic Teriparatide: Structural and Biological Sameness to Its Reference Medicinal Product
Source: Pharmaceutics. 2024 Apr 13;16(4):537. doi: 10.3390/pharmaceutics16040537 (PMC11054030; doi:10.3390/pharmaceutics16040537)
Supplement: Supplementary file 1 [file pharmaceutics-16-00537-s001.zip]

Archive with 1 entries (1 files):
- pharmaceutics-2942147-supplementary.pdf
